# Supplementary material for: Concave-Octahedral Fe2+-Rich Fe-MOF/FU Nano-Blocks with Enhanced pH-Responsive Nanozyme Activity Toward Stimuli-Responsive Gels for Chemo-Chemodynamic Synergistic Therapy
Source: Gels. 2025 Sep 17;11(9):750. doi: 10.3390/gels11090750 (PMC12469758; doi:10.3390/gels11090750)
Supplement: Supplementary file 1 [file gels-11-00750-s001.zip]

Archive with 1 entries (1 files):
- gels-3851204-supplementary.pdf
